# Supplementary material for: The Association of the Potential Risk Factors and Nutrition Elements with Abortion and Calving Rates of Egyptian Buffaloes (Bubalus bubalis)
Source: Animals (Basel). 2021 Jul 8;11(7):2043. doi: 10.3390/ani11072043 (PMC8300411; doi:10.3390/ani11072043)
Supplement: Supplementary file 1 [file animals-11-02043-s001.zip]

Archive with 1 entries (1 files):
- RaW DATA.xls
