# Supplementary material for: The Association of the Potential Risk Factors and Nutrition Elements with Abortion and Calving Rates of Egyptian Buffaloes (Bubalus bubalis)
Source: Animals (Basel). 2021 Jul 8;11(7):2043. doi: 10.3390/ani11072043 (PMC8300411; doi:10.3390/ani11072043)
Supplement: Supplementary file 1 [file animals-11-02043-s001.zip › RaW DATA.xls]

## Sheet: Sheet1
Farm	year	Season	Dam Parity	Sex	BCS	Cases	age of aborted fetus
1	2014	1	1	1	1	1	1
1	2014	1	1	1	1	1	1
1	2014	1	2	1	1	1	1	Year	Last seven years
1	2014	1	2	1	1	1	1	Season	1	Spring
1	2014	1	1	1	1	1	2		2	Summer
1	2014	1	1	1	1	1	2		3	Autumn
1	2014	1	1	1	1	1	3		4	Winter
1	2014	1	1	1	1	1	3	Dam Parity	1
1	2014	1	1	1	1	1	3		2
1	2014	1	1	1	1	1	3		3
1	2014	1	2	1	1	0			4
1	2014	1	2	1	1	0			5
1	2014	1	1	1	1	0		Sex	1	male
1	2014	1	2	1	1	0			2	female
1	2014	1	1	1	1	0		Cases	1	Aborted
1	2014	1	1	1	1	0			0	Live
1	2014	1	1	1	1	0		BCS
1	2014	1	1	1	1	0			1	2-2.5
1	2014	1	1	1	1	0			2	3-3.5
1	2014	1	1	1	1	0			3	4-4.5
1	2014	1	1	1	1	0			4	5
1	2014	1	1	1	1	0		age of aborted fetus
1	2014	1	1	1	1	0			1	<4m
1	2014	1	1	1	1	0			2	4-7m
1	2014	1	1	1	1	0			3	>7m
1	2014	1	1	2	1	0
1	2014	1	1	2	1	0
1	2014	1	1	1	1	0
1	2014	1	1	1	1	0
1	2014	1	1	1	1	0
1	2014	1	1	1	1	0
1	2014	1	1	1	1	0
1	2014	1	1	1	1	0
1	2014	1	1	1	1	0
1	2014	1	1	1	1	0
1	2014	1	1	1	1	0
1	2014	1	1	1	1	0
1	2014	1	1	1	1	0
1	2014	1	2	1	1	0
1	2014	1	2	1	1	0
1	2014	1	2	1	1	0
1	2014	1	2	2	1	0
1	2014	1	2	2	1	0
1	2014	1	2	1	1	0
1	2014	1	2	1	1	0
1	2014	1	2	1	2	0
1	2014	1	2	1	2	0
1	2014	1	2	1	2	0
1	2014	1	2	1	2	0
1	2014	1	2	1	2	0
1	2014	1	2	1	2	0
1	2014	1	2	1	2	0
1	2014	1	2	1	2	0
1	2014	1	2	1	2	0
1	2014	1	2	1	2	0
1	2014	1	2	1	2	0
1	2014	1	2	1	2	0
1	2014	1	2	1	2	0
1	2014	1	2	1	2	0
1	2014	1	2	1	2	0
1	2014	1	2	1	2	0
1	2014	1	3	1	2	0
1	2014	1	3	1	2	0
1	2014	1	3	1	2	0
1	2014	1	3	1	2	0
1	2014	1	3	1	2	0
1	2014	1	3	1	2	0
1	2014	1	3	1	2	0
1	2014	1	3	1	2	0
1	2014	1	3	1	2	0
1	2014	1	3	1	2	0
1	2014	1	3	2	2	0
1	2014	1	3	2	2	0
1	2014	1	3	2	2	0
1	2014	1	3	2	2	0
1	2014	1	3	1	2	0
1	2014	1	3	1	2	0
1	2014	1	3	1	2	0
1	2014	1	3	1	2	0
1	2014	1	3	1	2	0
1	2014	1	3	1	2	0
1	2014	1	3	1	2	0
1	2014	1	3	1	2	0
1	2014	1	3	1	2	0
1	2014	1	4	1	2	0
1	2014	1	4	1	2	0
1	2014	1	4	1	2	0
1	2014	1	4	1	2	0
1	2014	1	4	1	2	0
1	2014	1	4	1	2	0
1	2014	1	4	2	2	0
1	2014	1	4	2	2	0
1	2014	1	5	1	2	0
1	2014	1	5	1	2	0
1	2014	1	5	1	2	0
1	2014	1	5	1	2	0
1	2014	1	5	1	2	0
1	2014	1	5	1	2	0
1	2014	1	5	1	2	0
1	2014	1	5	1	2	0
1	2014	1	5	1	3	0
1	2014	1	5	1	3	0
1	2014	1	5	1	3	0
1	2014	1	2	1	3	0
1	2014	1	2	1	3	0
1	2014	1	2	1	3	0
1	2014	1	2	1	3	0
1	2014	1	2	1	3	0
1	2014	1	2	1	3	0
1	2014	1	2	1	3	0
1	2014	1	2	1	3	0
1	2014	1	3	1	3	0
1	2014	1	3	1	3	0
1	2014	1	3	1	3	0
1	2014	1	3	1	3	0
1	2014	1	3	1	3	0
1	2014	1	3	1	3	0
1	2014	1	3	1	3	0
1	2014	1	3	1	3	0
1	2014	1	3	1	3	0
1	2014	1	3	1	3	0
1	2014	1	3	1	3	0
1	2014	1	3	1	3	0
1	2014	1	3	1	3	0
1	2014	1	4	1	4	0
1	2014	1	4	1	4	0
1	2014	1	4	1	4	0
1	2014	1	4	1	4	0
1	2014	1	4	1	4	0
1	2014	1	4	1	4	0
1	2014	1	4	2	4	0
1	2014	1	5	1	4	0
1	2014	1	5	1	4	0
1	2014	1	5	1	4	0
1	2014	1	5	1	4	0
1	2014	1	5	1	4	0
1	2014	1	5	1	4	0
1	2014	1	5	1	4	0
1	2014	1	5	1	4	0
1	2014	1	5	2	4	0
1	2015	2	1	2	1	1	1
1	2015	1	1	1	1	1	1
1	2015	1	1	1	1	1	1
1	2015	1	2	2	1	1	1
1	2015	1	2	2	1	1	1
1	2015	1	1	2	1	1	3
1	2015	1	2	2	1	0
1	2015	2	1	2	1	0
1	2015	1	2	2	1	0
1	2015	1	1	1	1	0
1	2015	2	1	1	1	0
1	2015	2	1	1	1	0
1	2015	2	1	1	1	0
1	2015	2	1	1	1	0
1	2015	1	1	2	1	0
1	2015	1	1	2	1	0
1	2015	2	1	2	1	0
1	2015	2	1	2	1	0
1	2015	2	1	2	1	0
1	2015	2	1	2	1	0
1	2015	2	1	2	1	0
1	2015	2	1	2	1	0
1	2015	2	1	2	1	0
1	2015	1	1	2	1	0
1	2015	2	1	1	1	0
1	2015	2	1	1	1	0
1	2015	1	2	2	1	0
1	2015	1	2	2	1	0
1	2015	1	2	2	1	0
1	2015	2	2	2	1	0
1	2015	2	2	2	1	0
1	2015	2	2	2	1	0
1	2015	2	2	2	1	0
1	2015	2	2	1	2	0
1	2015	2	2	1	2	0
1	2015	2	2	1	2	0
1	2015	2	2	1	2	0
1	2015	2	2	1	2	0
1	2015	2	2	1	2	0
1	2015	2	2	1	2	0
1	2015	2	3	2	2	0
1	2015	2	3	2	2	0
1	2015	2	3	2	2	0
1	2015	2	3	2	2	0
1	2015	1	3	1	2	0
1	2015	2	3	1	2	0
1	2015	1	2	1	3	0
1	2015	1	2	1	3	0
1	2015	1	2	1	3	0
1	2015	1	2	1	3	0
1	2015	1	2	1	3	0
1	2015	1	2	1	3	0
1	2015	2	2	1	3	0
1	2015	2	2	1	3	0
1	2015	2	2	1	3	0
1	2015	2	3	2	3	0
1	2015	1	3	1	3	0
1	2015	1	4	2	4	0
1	2015	1	4	2	4	0
1	2015	1	4	2	4	0
1	2015	1	4	2	4	0
1	2015	1	4	2	4	0
1	2015	1	5	2	4	0
1	2015	1	5	2	4	0
1	2016	2	1	1	1	1	1
1	2016	2	1	1	1	1	1
1	2016	2	1	1	1	1	1
1	2016	2	1	1	1	1	1
1	2016	2	1	1	1	1	1
1	2016	2	1	1	1	1	1
1	2016	2	1	1	1	1	1
1	2016	2	1	1	1	1	1
1	2016	2	1	1	1	1	1
1	2016	2	1	1	1	1	1
1	2016	2	1	1	1	1	1
1	2016	2	1	1	1	1	1
1	2016	2	1	1	1	1	1
1	2016	2	1	1	1	1	1
1	2016	2	2	2	1	1	1
1	2016	2	3	1	3	0
1	2016	2	3	2	3	0
1	2016	2	3	2	3	0
1	2016	2	3	2	3	0
1	2016	2	3	2	3	0
1	2016	2	3	2	3	0
1	2016	2	3	2	3	0
1	2016	2	3	2	3	0
1	2016	2	3	1	3	0
1	2016	2	3	1	3	0
1	2016	2	3	1	3	0
1	2016	2	4	2	4	0
1	2016	2	4	2	4	0
1	2016	2	5	1	4	0
1	2016	2	5	1	4	0
1	2016	2	5	1	4	0
1	2016	2	5	1	4	0
1	2016	2	5	1	4	0
1	2016	2	5	1	4	0
1	2016	2	5	1	4	0
1	2016	2	5	2	4	0
1	2017	3	1	1	1	1	1
1	2017	3	1	1	1	1	1
1	2017	2	1	2	1	1	1
1	2017	2	2	2	1	1	1
1	2017	2	2	2	1	1	1
1	2017	2	2	2	1	1	1
1	2017	3	2	2	1	1	1
1	2017	3	2	2	1	1	1
1	2017	3	2	2	1	1	2
1	2017	2	3	1	3	0
1	2017	3	3	1	3	0
1	2017	3	3	1	3	0
1	2017	3	3	1	3	0
1	2017	3	3	1	3	0
1	2017	3	3	2	3	0
1	2017	3	3	2	3	0
1	2017	2	3	1	3	0
1	2017	2	4	2	4	0
1	2017	2	4	2	4	0
1	2017	3	5	1	4	0
1	2017	3	5	1	4	0
1	2017	3	5	1	4	0
1	2017	3	5	1	4	0
1	2018	3	2	2	1	1	2
1	2018	3	2	2	1	1	2
1	2018	3	2	2	1	1	2
1	2018	3	2	2	1	1	2
1	2018	3	2	2	1	1	2
1	2018	3	2	2	1	1	2
1	2018	3	2	2	1	1	2
1	2018	3	2	2	1	1	2
1	2018	3	2	2	1	1	2
1	2018	3	2	2	1	1	2
1	2018	3	2	2	1	1	2
1	2018	3	2	2	1	1	2
1	2018	3	2	2	1	1	2
1	2018	3	3	1	3	0
1	2018	3	3	1	3	0
1	2018	3	3	1	3	0
1	2018	3	3	1	3	0
1	2018	3	3	1	3	0
1	2018	3	3	1	3	0
1	2018	3	3	1	3	0
1	2018	3	3	1	3	0
1	2018	3	3	1	3	0
1	2018	3	3	2	3	0
1	2018	3	4	1	3	0
1	2018	3	4	1	3	0
1	2018	3	4	1	3	0
1	2018	3	4	1	3	0
1	2018	3	4	1	3	0
1	2018	3	4	2	4	0
1	2018	3	4	2	4	0
1	2018	3	4	2	4	0
1	2018	3	4	2	4	0
1	2018	3	5	1	4	0
1	2018	3	5	1	4	0
1	2018	3	5	1	4	0
1	2018	3	5	1	4	0
1	2018	3	5	1	4	0
1	2018	3	5	1	4	0
1	2018	3	5	1	4	0
1	2019	3	1	2	1	1	1
1	2019	3	3	1	3	0
1	2019	3	3	1	3	0
1	2019	3	3	1	3	0
1	2019	3	3	2	3	0
1	2019	3	3	2	3	0
1	2019	3	3	2	3	0
1	2019	3	3	2	3	0
1	2019	3	3	2	3	0
1	2019	3	3	2	3	0
1	2019	3	4	1	3	0
1	2019	4	4	1	3	0
1	2019	4	4	1	3	0
1	2019	4	4	1	4	0
1	2019	4	4	1	4	0
1	2019	4	4	1	4	0
1	2019	3	4	2	4	0
1	2019	3	4	2	4	0
1	2019	3	4	2	4	0
1	2019	3	4	2	4	0
1	2019	3	4	2	4	0
1	2019	3	4	2	4	0
1	2019	3	4	2	4	0
1	2019	3	4	2	4	0
1	2019	3	4	2	4	0
1	2019	3	4	2	4	0
1	2019	3	4	2	4	0
1	2019	3	4	2	4	0
1	2019	3	5	2	4	0
1	2019	4	5	2	4	0
1	2019	4	5	2	4	0
1	2019	4	5	2	4	0
1	2019	4	5	2	4	0
1	2019	4	5	2	4	0
1	2019	4	5	2	4	0
1	2019	4	5	2	4	0
1	2019	4	5	2	4	0
1	2019	4	5	2	4	0
1	2019	4	5	2	4	0
1	2020	4	2	1	1	1	1
1	2020	4	2	1	1	1	1
1	2020	4	1	1	1	1	2
1	2020	4	1	1	1	1	2
1	2020	4	1	1	1	1	2
1	2020	4	1	1	1	1	2
1	2020	4	1	2	1	1	3
1	2020	4	1	2	1	1	3
1	2020	4	1	2	1	1	3
1	2020	4	1	2	1	1	3
1	2020	4	1	2	1	1	3
1	2020	4	1	2	1	1	3
1	2020	4	1	2	1	1	3
1	2020	4	2	1	1	1	3
1	2020	4	2	2	1	0
1	2020	4	2	2	1	0
1	2020	4	2	2	1	0
1	2020	4	1	1	1	0
1	2020	4	1	1	1	0
1	2020	4	1	2	1	0
1	2020	4	1	2	1	0
1	2020	4	2	2	1	0
1	2020	4	2	2	1	0
1	2020	4	2	2	1	0
1	2020	4	2	2	1	0
1	2020	4	2	2	3	0
1	2020	4	2	2	3	0
1	2020	4	3	1	3	0
1	2020	4	3	1	3	0
1	2020	4	3	1	3	0
1	2020	4	4	1	4	0
1	2020	4	4	1	4	0
1	2020	4	4	1	4	0
1	2020	4	4	1	4	0
1	2020	4	4	1	4	0
1	2020	4	5	1	4	0
1	2020	4	5	2	4	0
1	2020	4	5	2	4	0
1	2020	4	5	2	4	0
1	2020	4	5	2	4	0
1	2020	4	5	2	4	0
1	2020	4	5	2	4	0
2	2015	1	1	1	1	0
2	2015	1	1	1	1	0
2	2015	1	1	2	1	0
2	2015	1	1	2	1	0
2	2015	1	1	2	1	0
2	2015	1	1	2	1	0
2	2015	1	1	2	1	0
2	2015	1	1	2	1	0
2	2015	1	1	2	1	0
2	2015	1	1	2	1	0
2	2015	1	1	2	1	0
2	2015	1	1	2	1	0
2	2015	1	1	2	1	0
2	2015	1	1	2	1	0
2	2015	2	1	2	1	0
2	2015	1	1	2	1	0
2	2015	1	1	1	1	0
2	2015	1	1	1	1	0
2	2015	1	1	1	1	0
2	2015	1	1	1	1	0
2	2015	1	1	1	1	0
2	2015	1	2	2	1	0
2	2015	1	2	2	1	0
2	2015	1	2	2	1	0
2	2015	1	2	2	1	0
2	2015	1	2	2	1	0
2	2015	1	2	2	1	0
2	2015	1	2	2	1	0
2	2015	1	2	2	1	0
2	2015	1	2	1	2	0
2	2015	1	2	1	2	0
2	2015	1	2	1	2	0
2	2015	1	2	1	2	0
2	2015	1	2	1	2	0
2	2015	1	2	1	2	0
2	2015	1	2	1	2	0
2	2015	1	2	1	2	0
2	2015	1	2	1	2	0
2	2015	1	2	1	2	0
2	2015	1	2	1	2	0
2	2015	1	2	1	2	0
2	2015	1	2	1	2	0
2	2015	1	2	1	2	0
2	2015	1	2	1	2	0
2	2015	1	2	1	2	0
2	2015	1	2	1	2	0
2	2015	1	3	2	2	0
2	2015	1	3	2	2	0
2	2015	1	3	2	2	0
2	2015	1	3	1	2	0
2	2015	2	3	1	2	0
2	2015	1	4	2	2	0
2	2015	1	4	2	2	0
2	2015	1	4	2	2	0
2	2015	1	4	2	2	0
2	2015	1	4	2	2	0
2	2015	1	4	2	2	0
2	2015	1	4	2	2	0
2	2015	1	4	2	2	0
2	2015	2	4	2	2	0
2	2015	2	4	2	2	0
2	2015	1	5	2	2	0
2	2015	2	5	2	3	0
2	2015	2	5	2	3	0
2	2015	2	5	2	3	0
2	2016	2	1	1	1	0
2	2016	2	1	1	1	0
2	2016	2	1	1	1	0
2	2016	2	1	1	1	0
2	2016	2	1	1	1	0
2	2016	2	1	1	1	0
2	2016	2	1	1	1	0
2	2016	2	1	1	1	0
2	2016	2	1	1	1	0
2	2016	2	1	1	1	0
2	2016	2	1	1	1	0
2	2016	2	1	1	1	0
2	2016	2	1	1	1	0
2	2016	2	1	1	1	0
2	2016	2	1	1	1	0
2	2016	2	1	1	1	0
2	2016	2	1	1	1	0
2	2016	2	1	1	1	0
2	2016	2	1	1	1	0
2	2016	2	1	1	1	0
2	2016	2	1	1	1	0
2	2016	2	1	1	1	0
2	2016	2	1	1	1	0
2	2016	2	1	1	1	0
2	2016	2	1	1	1	0
2	2016	2	1	1	1	0
2	2016	2	1	1	1	0
2	2016	2	1	1	1	0
2	2016	2	1	1	1	0
2	2016	2	1	1	1	0
2	2016	2	1	1	1	0
2	2016	2	1	1	1	0
2	2016	2	1	1	1	0
2	2016	2	1	2	1	0
2	2016	2	1	2	1	0
2	2016	2	1	2	1	0
2	2016	2	1	2	1	0
2	2016	2	1	2	1	0
2	2016	2	1	2	1	0
2	2016	2	1	2	1	0
2	2016	2	1	2	1	0
2	2016	2	1	2	1	0
2	2016	2	1	2	1	0
2	2016	2	1	2	1	0
2	2016	2	1	2	1	0
2	2016	2	1	2	1	0
2	2016	2	1	2	1	0
2	2016	2	1	2	1	0
2	2016	2	1	1	1	0
2	2016	2	1	1	1	0
2	2016	2	1	1	1	0
2	2016	2	1	1	1	0
2	2016	2	1	1	1	0
2	2016	2	1	1	1	0
2	2016	2	1	1	1	0
2	2016	2	1	1	1	0
2	2016	2	1	1	1	0
2	2016	2	1	1	1	0
2	2016	2	1	1	1	0
2	2016	2	1	1	1	0
2	2016	2	1	1	1	0
2	2016	2	1	1	1	0
2	2016	2	2	1	1	0
2	2016	2	2	1	1	0
2	2016	2	2	1	1	0
2	2016	2	2	1	1	0
2	2016	2	2	1	1	0
2	2016	2	2	1	1	0
2	2016	2	2	1	1	0
2	2016	2	2	1	1	0
2	2016	2	2	1	1	0
2	2016	2	2	2	1	0
2	2016	2	3	1	2	0
2	2016	2	3	1	2	0
2	2016	2	3	2	2	0
2	2016	2	3	2	2	0
2	2016	2	3	2	2	0
2	2016	2	3	2	2	0
2	2016	2	3	2	2	0
2	2016	2	3	2	2	0
2	2016	2	3	2	2	0
2	2016	2	3	2	2	0
2	2016	2	3	2	2	0
2	2016	2	3	2	2	0
2	2016	2	3	2	2	0
2	2016	2	3	2	2	0
2	2016	2	3	2	2	0
2	2016	2	3	2	2	0
2	2016	2	3	2	2	0
2	2016	2	3	2	2	0
2	2016	2	3	2	2	0
2	2016	2	3	2	2	0
2	2016	2	3	2	2	0
2	2016	2	3	2	2	0
2	2016	2	3	2	2	0
2	2016	2	3	2	2	0
2	2016	2	3	2	2	0
2	2016	2	3	2	2	0
2	2016	2	3	2	2	0
2	2016	2	3	2	2	0
2	2016	2	3	2	2	0
2	2016	2	3	2	2	0
2	2016	2	3	2	2	0
2	2016	2	3	2	2	0
2	2016	2	3	2	2	0
2	2016	2	3	2	2	0
2	2016	2	3	2	2	0
2	2016	2	3	2	2	0
2	2016	2	3	2	2	0
2	2016	2	3	2	2	0
2	2016	2	3	2	2	0
2	2016	2	3	2	2	0
2	2016	2	3	2	2	0
2	2016	2	3	2	2	0
2	2016	2	3	2	2	0
2	2016	2	3	2	2	0
2	2016	2	3	2	2	0
2	2016	2	3	2	2	0
2	2016	2	3	2	2	0
2	2016	2	3	1	2	0
2	2016	2	3	1	2	0
2	2016	2	3	1	2	0
2	2016	2	3	1	2	0
2	2016	2	4	2	2	0
2	2016	2	4	2	2	0
2	2016	2	5	2	2	0
2	2016	2	5	1	2	0
2	2016	2	5	1	2	0
2	2016	2	5	1	2	0
2	2016	2	5	1	2	0
2	2016	2	5	1	2	0
2	2016	2	5	1	2	0
2	2016	2	5	1	2	0
2	2016	2	5	1	2	0
2	2016	2	5	1	2	0
2	2016	2	5	1	2	0
2	2016	2	5	1	2	0
2	2016	2	5	1	2	0
2	2016	2	5	1	2	0
2	2016	2	5	1	2	0
2	2016	2	5	2	3	0
2	2016	2	5	2	3	0
2	2016	2	5	2	3	0
2	2017	2	1	1	1	0
2	2017	3	1	1	1	0
2	2017	3	1	1	1	0
2	2017	3	1	1	1	0
2	2017	3	1	1	1	0
2	2017	3	1	1	1	0
2	2017	2	1	2	1	0
2	2017	3	1	2	1	0
2	2017	3	1	2	1	0
2	2017	3	1	2	1	0
2	2017	2	2	2	1	0
2	2017	3	2	2	1	0
2	2017	3	2	2	1	0
2	2017	3	2	2	1	0
2	2017	3	2	2	1	0
2	2017	3	2	2	1	0
2	2017	3	2	2	1	0
2	2017	3	2	2	1	0
2	2017	3	2	2	1	0
2	2017	3	2	2	1	0
2	2017	3	2	2	1	0
2	2017	3	2	2	1	0
2	2017	3	2	2	1	0
2	2017	3	2	2	1	0
2	2017	3	2	2	1	0
2	2017	3	2	2	1	0
2	2017	3	2	2	1	0
2	2017	3	3	1	2	0
2	2017	3	3	1	2	0
2	2017	3	3	1	2	0
2	2017	3	3	1	2	0
2	2017	3	3	1	2	0
2	2017	3	3	1	2	0
2	2017	3	3	1	2	0
2	2017	3	3	1	2	0
2	2017	3	3	1	2	0
2	2017	3	3	1	2	0
2	2017	3	3	1	2	0
2	2017	3	3	1	2	0
2	2017	3	3	1	2	0
2	2017	3	3	1	2	0
2	2017	3	3	1	2	0
2	2017	3	3	1	2	0
2	2017	3	3	1	2	0
2	2017	3	3	1	2	0
2	2017	3	3	1	2	0
2	2017	3	3	1	2	0
2	2017	3	3	1	2	0
2	2017	3	3	1	2	0
2	2017	3	3	2	2	0
2	2017	3	3	2	2	0
2	2017	3	3	2	2	0
2	2017	3	3	2	2	0
2	2017	3	3	2	2	0
2	2017	3	3	2	2	0
2	2017	3	3	2	2	0
2	2017	3	3	2	2	0
2	2017	3	3	2	2	0
2	2017	3	3	2	2	0
2	2017	3	3	2	2	0
2	2017	3	3	2	2	0
2	2017	3	3	2	2	0
2	2017	3	3	2	2	0
2	2017	3	3	2	2	0
2	2017	3	3	2	2	0
2	2017	3	3	2	2	0
2	2017	3	3	2	2	0
2	2017	3	3	2	2	0
2	2017	3	3	2	2	0
2	2017	3	3	2	2	0
2	2017	3	3	2	2	0
2	2017	3	3	2	2	0
2	2017	3	3	2	2	0
2	2017	3	3	2	2	0
2	2017	2	3	1	2	0
2	2017	3	3	1	2	0
2	2017	3	3	1	2	0
2	2017	3	4	1	2	0
2	2017	3	4	1	2	0
2	2017	3	4	1	2	0
2	2017	3	4	1	2	0
2	2017	3	4	1	2	0
2	2017	3	4	1	2	0
2	2017	3	4	1	2	0
2	2017	3	4	1	2	0
2	2017	3	4	1	2	0
2	2017	3	4	1	2	0
2	2017	3	4	1	2	0
2	2017	3	4	1	2	0
2	2017	3	4	1	2	0
2	2017	3	4	1	2	0
2	2017	3	4	1	2	0
2	2017	2	4	2	2	0
2	2017	2	4	2	2	0
2	2017	2	4	2	2	0
2	2017	2	4	2	2	0
2	2017	2	4	2	2	0
2	2017	2	4	2	2	0
2	2017	2	4	2	2	0
2	2017	2	4	2	2	0
2	2017	2	4	2	2	0
2	2017	2	4	2	2	0
2	2017	3	4	2	2	0
2	2017	3	4	2	2	0
2	2017	3	4	2	2	0
2	2017	3	4	2	2	0
2	2017	3	4	2	2	0
2	2017	3	4	2	2	0
2	2017	3	4	2	2	0
2	2017	3	4	2	2	0
2	2017	3	4	2	2	0
2	2017	3	4	2	2	0
2	2017	3	4	2	2	0
2	2017	3	4	2	2	0
2	2017	3	4	2	2	0
2	2017	3	4	2	2	0
2	2017	3	4	2	2	0
2	2017	3	4	2	2	0
2	2017	2	5	1	2	0
2	2017	2	5	1	2	0
2	2017	3	5	1	2	0
2	2017	3	5	1	2	0
2	2017	3	5	1	2	0
2	2017	3	5	1	2	0
2	2017	3	5	1	2	0
2	2017	3	5	1	2	0
2	2017	3	5	1	2	0
2	2017	3	5	1	2	0
2	2017	3	5	1	2	0
2	2017	2	5	2	3	0
2	2017	2	5	2	3	0
2	2017	3	5	2	3	0
2	2017	3	5	2	3	0
2	2017	3	5	2	3	0
2	2017	3	5	2	3	0
2	2017	3	5	2	3	0
2	2017	3	5	2	3	0
2	2017	3	5	2	3	0
2	2017	3	5	2	3	0
2	2017	3	5	2	3	0
2	2017	3	5	2	3	0
2	2017	3	5	2	3	0
2	2017	3	5	2	3	0
2	2017	3	5	2	3	0
2	2017	3	5	2	3	0
2	2017	3	5	2	3	0
2	2017	3	5	2	3	0
2	2017	3	5	2	3	0
2	2017	3	5	2	3	0
2	2017	3	5	2	3	0
2	2018	3	1	1	1	0
2	2018	3	1	1	1	0
2	2018	3	1	1	1	0
2	2018	3	1	2	1	0
2	2018	3	2	2	1	0
2	2018	3	2	2	1	0
2	2018	3	2	2	1	0
2	2018	3	2	2	1	0
2	2018	3	2	2	1	0
2	2018	3	2	2	1	0
2	2018	3	2	2	1	0
2	2018	3	2	2	1	0
2	2018	3	2	2	1	0
2	2018	3	2	2	1	0
2	2018	3	2	2	1	0
2	2018	3	2	2	1	0
2	2018	3	3	1	2	0
2	2018	3	3	2	2	0
2	2018	3	3	2	2	0
2	2018	3	4	1	2	0
2	2018	3	4	1	2	0
2	2018	3	4	1	2	0
2	2018	3	4	1	2	0
2	2018	3	4	1	2	0
2	2018	3	4	1	2	0
2	2018	3	4	2	2	0
2	2018	3	4	2	2	0
2	2018	3	4	2	2	0
2	2018	3	4	2	2	0
2	2018	3	4	2	2	0
2	2018	3	4	2	2	0
2	2018	3	4	2	2	0
2	2018	3	4	2	2	0
2	2018	3	4	2	2	0
2	2018	3	4	2	2	0
2	2018	3	4	2	2	0
2	2018	3	4	2	2	0
2	2018	3	4	2	2	0
2	2018	3	4	2	2	0
2	2018	3	4	2	2	0
2	2018	3	4	2	2	0
2	2018	3	4	2	2	0
2	2018	3	4	2	2	0
2	2018	3	4	2	2	0
2	2018	3	4	2	2	0
2	2018	3	5	1	2	0
2	2018	3	5	1	2	0
2	2018	3	5	1	2	0
2	2018	3	5	1	2	0
2	2018	3	5	1	2	0
2	2018	3	5	1	2	0
2	2018	3	5	1	2	0
2	2018	3	5	1	2	0
2	2018	3	5	1	2	0
2	2018	3	5	1	2	0
2	2018	3	5	1	2	0
2	2018	3	5	1	2	0
2	2018	3	5	1	2	0
2	2018	3	5	1	2	0
2	2018	3	5	1	2	0
2	2018	3	5	1	2	0
2	2018	3	5	1	2	0
2	2018	3	5	1	2	0
2	2018	3	5	1	2	0
2	2018	3	5	1	2	0
2	2018	3	5	1	2	0
2	2018	3	5	1	2	0
2	2018	3	5	1	2	0
2	2018	3	1	2	4	0
2	2018	3	2	2	4	0
3	2018	3	1	1	1	0
3	2018	3	1	1	1	0
3	2018	3	1	1	1	0
3	2018	3	1	1	1	0
3	2018	3	1	1	1	0
3	2018	3	1	2	1	0
3	2018	3	2	1	1	0
3	2018	3	2	1	1	0
3	2018	3	2	1	1	0
3	2018	3	2	1	1	0
3	2018	3	2	1	1	0
3	2018	3	2	2	1	0
3	2018	3	2	2	1	0
3	2018	3	2	2	1	0
3	2018	3	2	2	1	0
3	2018	3	2	2	1	0
3	2018	3	2	2	1	0
3	2018	3	2	2	1	0
3	2018	3	2	2	1	0
3	2018	3	2	2	1	0
3	2018	3	2	2	1	0
3	2018	3	2	2	1	0
3	2018	3	2	2	1	0
3	2018	3	2	2	1	0
3	2018	3	2	2	1	0
3	2018	3	2	2	1	0
3	2018	3	2	2	1	0
3	2018	3	2	2	1	0
3	2018	3	2	2	1	0
3	2018	3	2	2	1	0
3	2018	3	2	2	1	0
3	2018	3	2	2	1	0
3	2018	3	2	2	1	0
3	2018	3	2	2	1	0
3	2018	3	2	2	1	0
3	2018	3	2	2	1	0
3	2018	3	2	2	1	0
3	2018	3	2	2	1	0
3	2018	3	2	2	1	0
3	2018	3	2	2	1	0
3	2018	3	3	1	2	0
3	2018	3	3	1	2	0
3	2018	3	3	1	2	0
3	2018	3	3	1	2	0
3	2018	3	3	1	2	0
3	2018	3	3	1	2	0
3	2018	3	3	1	2	0
3	2018	3	3	1	2	0
3	2018	3	3	1	2	0
3	2018	3	3	1	2	0
3	2018	3	3	1	2	0
3	2018	3	3	1	2	0
3	2018	3	3	1	2	0
3	2018	3	3	1	2	0
3	2018	3	3	1	2	0
3	2018	3	3	1	2	0
3	2018	3	3	1	2	0
3	2018	3	3	1	2	0
3	2018	3	3	1	2	0
3	2018	3	3	1	2	0
3	2018	3	3	1	2	0
3	2018	3	3	1	2	0
3	2018	3	3	1	2	0
3	2018	3	3	1	2	0
3	2018	3	3	1	2	0
3	2018	3	3	1	2	0
3	2018	3	3	1	2	0
3	2018	3	3	1	2	0
3	2018	3	3	1	2	0
3	2018	3	3	1	2	0
3	2018	3	3	1	2	0
3	2018	3	3	1	2	0
3	2018	3	3	1	2	0
3	2018	3	3	1	2	0
3	2018	3	3	1	2	0
3	2018	3	3	1	2	0
3	2018	3	3	1	2	0
3	2018	3	3	1	2	0
3	2018	3	3	1	2	0
3	2018	3	3	2	2	0
3	2018	3	3	2	2	0
3	2018	3	3	2	2	0
3	2018	3	3	2	2	0
3	2018	3	3	2	2	0
3	2018	3	3	2	2	0
3	2018	3	3	2	2	0
3	2018	3	3	2	2	0
3	2018	3	4	1	2	0
3	2018	3	4	1	2	0
3	2018	3	4	1	2	0
3	2018	3	4	1	2	0
3	2018	3	4	1	2	0
3	2018	3	4	1	2	0
3	2018	3	4	1	2	0
3	2018	3	4	1	2	0
3	2018	3	4	1	2	0
3	2018	3	5	1	2	0
3	2018	3	5	1	2	0
3	2018	3	5	1	2	0
3	2018	3	5	1	2	0
3	2018	3	5	1	2	0
3	2018	3	5	1	2	0
3	2018	3	5	1	2	0
3	2018	3	5	1	3	0
3	2019	3	1	1	1	0
3	2019	3	2	2	1	0
3	2019	4	3	1	2	0
3	2019	4	3	1	2	0
3	2019	4	3	1	2	0
3	2019	4	3	1	2	0
3	2019	4	3	1	2	0
3	2019	4	3	1	2	0
3	2019	4	3	1	2	0
3	2019	4	3	1	2	0
3	2019	4	3	1	2	0
3	2019	4	3	1	2	0
3	2019	4	3	1	2	0
3	2019	4	3	1	2	0
3	2019	4	3	1	2	0
3	2019	4	3	1	2	0
3	2019	4	3	1	2	0
3	2019	4	3	1	2	0
3	2019	4	3	1	2	0
3	2019	4	3	2	2	0
3	2019	4	3	2	2	0
3	2019	4	3	2	2	0
3	2019	4	3	2	2	0
3	2019	4	3	2	2	0
3	2019	4	3	2	2	0
3	2019	4	3	2	2	0
3	2019	4	3	2	2	0
3	2019	4	3	2	2	0
3	2019	4	3	2	2	0
3	2019	4	4	1	2	0
3	2019	4	4	1	2	0
3	2019	4	4	1	2	0
3	2019	4	4	1	2	0
3	2019	4	4	1	2	0
3	2019	4	4	1	2	0
3	2019	4	4	1	2	0
3	2019	4	4	1	2	0
3	2019	4	4	1	2	0
3	2019	4	4	1	2	0
3	2019	4	4	1	2	0
3	2019	4	4	1	2	0
3	2019	4	4	1	2	0
3	2019	4	4	1	2	0
3	2019	4	4	1	2	0
3	2019	4	4	1	2	0
3	2019	4	4	1	2	0
3	2019	4	4	1	2	0
3	2019	4	4	1	2	0
3	2019	4	4	1	2	0
3	2019	4	4	1	2	0
3	2019	4	4	1	2	0
3	2019	4	4	1	2	0
3	2019	4	4	1	2	0
3	2019	4	4	1	2	0
3	2019	4	4	1	2	0
3	2019	4	4	1	2	0
3	2019	4	4	1	2	0
3	2019	3	4	2	2	0
3	2019	3	4	2	2	0
3	2019	3	5	2	2	0
3	2019	3	5	2	2	0
3	2019	3	5	2	2	0
3	2019	3	5	2	2	0
3	2019	3	5	2	2	0
3	2019	3	5	2	2	0
3	2019	3	5	2	2	0
3	2019	4	5	2	2	0
3	2019	4	5	2	2	0
3	2019	4	5	2	2	0
3	2019	4	5	2	2	0
3	2019	4	5	2	2	0
3	2019	4	5	2	2	0
3	2019	4	5	2	2	0
3	2019	4	5	2	2	0
3	2019	4	5	2	2	0
3	2019	4	5	2	2	0
3	2019	4	5	2	2	0
3	2019	4	5	2	2	0
3	2019	4	5	2	2	0
3	2019	4	5	2	2	0
3	2019	4	5	2	2	0
3	2019	4	5	2	2	0
3	2019	4	5	2	2	0
3	2019	4	5	1	3	0
3	2019	4	5	2	3	0
3	2019	4	5	2	3	0
3	2019	4	5	2	3	0
3	2019	4	5	2	3	0
3	2019	4	5	2	3	0
3	2019	4	5	2	3	0
3	2019	4	5	2	3	0
3	2019	4	5	2	3	0
3	2019	4	5	2	3	0
3	2019	4	5	2	3	0
3	2019	4	5	2	3	0
3	2019	4	5	2	3	0
3	2019	4	5	2	3	0
3	2019	4	5	2	3	0
3	2019	4	5	2	3	0
3	2019	4	5	2	3	0
3	2019	4	5	2	3	0
3	2019	4	5	2	3	0
3	2019	4	5	2	3	0
3	2020	4	1	1	1	0
3	2020	4	1	1	1	0
3	2020	4	1	1	1	0
3	2020	4	1	1	1	0
3	2020	4	1	1	1	0
3	2020	4	1	1	1	0
3	2020	4	1	1	1	0
3	2020	4	1	1	1	0
3	2020	4	1	1	1	0
3	2020	4	1	1	1	0
3	2020	4	1	1	1	0
3	2020	4	1	1	1	0
3	2020	4	1	2	1	0
3	2020	4	1	2	1	0
3	2020	4	1	2	1	0
3	2020	4	1	2	1	0
3	2020	4	1	2	1	0
3	2020	4	1	2	1	0
3	2020	4	1	2	1	0
3	2020	4	1	2	1	0
3	2020	4	1	2	1	0
3	2020	4	1	2	1	0
3	2020	4	1	2	1	0
3	2020	4	1	2	1	0
3	2020	4	1	2	1	0
3	2020	4	1	2	1	0
3	2020	4	1	2	1	0
3	2020	4	1	2	1	0
3	2020	4	1	2	1	0
3	2020	4	1	2	1	0
3	2020	4	1	2	1	0
3	2020	4	1	2	1	0
3	2020	4	1	2	1	0
3	2020	4	1	2	1	0
3	2020	4	1	2	1	0
3	2020	4	1	2	1	0
3	2020	4	1	2	1	0
3	2020	4	1	2	1	0
3	2020	4	1	2	1	0
3	2020	4	1	2	1	0
3	2020	4	1	2	1	0
3	2020	4	1	2	1	0
3	2020	4	1	2	1	0
3	2020	4	1	2	1	0
3	2020	4	1	2	1	0
3	2020	4	1	2	1	0
3	2020	4	1	2	1	0
3	2020	4	1	2	1	0
3	2020	4	1	2	1	0
3	2020	4	1	2	1	0
3	2020	4	1	2	1	0
3	2020	4	1	2	1	0
3	2020	4	1	2	1	0
3	2020	4	2	1	1	0
3	2020	4	2	1	1	0
3	2020	4	2	1	1	0
3	2020	4	2	1	1	0
3	2020	4	2	1	1	0
3	2020	4	2	1	1	0
3	2020	4	2	1	1	0
3	2020	4	2	1	1	0
3	2020	4	2	1	1	0
3	2020	4	2	1	1	0
3	2020	4	2	1	1	0
3	2020	4	2	1	1	0
3	2020	4	2	1	1	0
3	2020	4	2	1	1	0
3	2020	4	2	1	1	0
3	2020	4	2	1	1	0
3	2020	4	2	1	1	0
3	2020	4	2	1	1	0
3	2020	4	2	1	1	0
3	2020	4	2	1	1	0
3	2020	4	2	1	1	0
3	2020	4	2	1	1	0
3	2020	4	2	1	1	0
3	2020	4	2	1	1	0
3	2020	4	2	2	1	0
3	2020	4	2	2	1	0
3	2020	4	2	2	1	0
3	2020	4	2	2	1	0
3	2020	4	2	2	1	0
3	2020	4	2	2	1	0
3	2020	4	2	2	1	0
3	2020	4	2	2	1	0
3	2020	4	2	2	1	0
3	2020	4	2	2	1	0
3	2020	4	2	2	1	0
3	2020	4	2	2	1	0
3	2020	4	2	2	1	0
3	2020	4	2	2	1	0
3	2020	4	2	2	1	0
3	2020	4	2	2	1	0
3	2020	4	2	2	1	0
3	2020	4	2	2	1	0
3	2020	4	2	2	1	0
3	2020	4	2	2	1	0
3	2020	4	2	2	1	0
3	2020	4	3	1	2	0
3	2020	4	3	1	2	0
3	2020	4	3	1	2	0
3	2020	4	3	1	2	0
3	2020	4	3	1	2	0
3	2020	4	3	1	2	0
3	2020	4	3	1	2	0
3	2020	4	3	1	2	0
3	2020	4	3	1	2	0
3	2020	4	3	1	2	0
3	2020	4	3	1	2	0
3	2020	4	3	1	2	0
3	2020	4	3	1	2	0
3	2020	4	3	1	2	0
3	2020	4	3	1	2	0
3	2020	4	4	1	2	0
3	2020	4	4	1	2	0
3	2020	4	4	1	2	0
3	2020	4	4	1	2	0
3	2020	4	4	1	2	0
3	2020	4	4	1	2	0
3	2020	4	5	2	3	0
3	2020	4	5	2	3	0
3	2020	4	5	2	3	0
3	2020	4	5	2	3	0
3	2020	4	5	2	3	0
3	2020	4	5	2	3	0
3	2020	4	5	2	3	0
3	2020	4	5	2	3	0
3	2020	4	5	2	3	0
3	2020	4	5	2	3	0
3	2020	4	5	2	3	0
3	2020	4	5	2	3	0
3	2020	4	5	2	3	0
3	2020	4	5	2	3	0
3	2020	4	5	2	3	0
3	2020	4	5	2	3	0
3	2020	4	5	2	3	0
